# Supplementary material for: Role of 5-HT2A, 5-HT2C, 5-HT1A and TAAR1 Receptors in the Head Twitch Response Induced by 5-Hydroxytryptophan and Psilocybin: Translational Implications
Source: Int J Mol Sci. 2022 Nov 16;23(22):14148. doi: 10.3390/ijms232214148 (PMC9698447; doi:10.3390/ijms232214148)
Supplement: Supplementary file 1 [file ijms-23-14148-s001.zip]

Archive with 2 entries (2 files):
- Shahar - Video S1.mov
- Supplementary Data.pdf
